# Supplementary material for: Caregiver Perceptions Regarding Alternative Emergency Medical Services Dispositions for Children: A Cross-Sectional Survey Analysis
Source: West J Emerg Med. 2022 Jul 2;23(4):489–96. doi: 10.5811/westjem.2022.5.55470 (PMC9391016; doi:10.5811/westjem.2022.5.55470)
Supplement: Supplementary file 2 [file wjem-23-489-s002.xlsx]

## Sheet: Supplemental Table 1
Supplemental Table 1: Factors Associated with Agreement to Individual Survey Items
	Q1	Q2	Q3	Q4	Q5	Q6	Q7	Q8	Q9	Q10	Q11	Q12	Q13	Q14	Q15
	aOR (95% CI)
Age Category
Less than 1 y/o	3.0 (0.5, 16.5)	1.0 (0.4, 2.6)	0.9 (0.3, 2.7)	2.0 (0.8, 5.3)	1.2 (0.5, 3.3)	0.4 (0.1, 1.0)	1.4 (0.4, 4.7)	0.9 (0.3, 2.2)	1.4 (0.5, 3.7)	2.2 (0.7, 7.0)	0.8 (0.3, 2.2)	0.4 (0.1, 2.8)	2.6 (0.7, 10.2)	1.0 (0.4, 2.6)	1.5 (0.6, 3.9)
1 y/o to 3 y/o	2.2 (0.6, 8.0)	0.8 (0.4, 1.8)	0.6 (0.3, 1.7)	1.1 (0.5, 2.4)	1.0 (0.4, 2.2)	0.3 (0.1, 0.8)*	0.7 (0.3, 1.8)	0.7 (0.3, 1.6)	1.1 (0.5, 2.7)	1.2 (0.5, 2.9)	0.9 (0.4, 2.0)	0.8 (0.2, 3.9)	3.1 (1.0, 9.8)	0.9 (0.4, 2.0)	1.3 (0.6, 3.0)
4 y/o to 6 y/o	1.2 (0.3, 4.2)	1.2 (0.5, 2.8)	1.0 (0.4, 2.7)	2.3 (1.0, 5.5)	1.9 (0.8, 4.5)	0.4 (0.2, 1.0)	1.2 (0.5, 3.2)	1.4 (0.6, 3.3)	2.8 (1.1, 6.7)*	2.4 (0.9, 6.5)	1.8 (0.7, 4.4)	1.7 (0.3, 11.1)	4.4 (1.2, 15.9)	1.1 (0.5, 2.6)	1.3 (0.6, 3.0)
7 y/o to 12 y/o	1.3 (0.4, 4.4)	0.9 (0.4, 2.2)	0.9 (0.3, 2.4)	1.5 (0.6, 3.5)	0.8 (0.4, 2.0)	0.3 (0.1, 0.8)*	0.7 (0.2, 1.7)	0.8 (0.3, 1.8)	1.2 (0.5, 2.8)	1.8 (0.7, 4.9)	1.6 (0.6, 3.9)	1.2 (0.2, 6.7)	1.9 (0.6,5.8)	1.8 (0.7, 4.4)	2.0 (0.8, 4.9)
Greater than 12 y/o	Referent
Gender
Female	1.1 (0.5, 2.7)	1.1 (0.6, 1.8)	0.8 (0.4, 1.5)	0.9 (0.5, 1.6)	0.8 (0.5, 1.4)	0.6 (0.3, 0.9)*	0.9 (0.5, 1.6)	0.7 (0.4, 1.2)	0.9 (0.5, 1.5)	1.5 (0.8, 2.9)	1.1 (0.6, 2.0)	1.0 (0.3, 2.8)	1.5 (0.7, 3.6)	1.2 (0.7, 2.1)	1.1 (0.6, 1.9)
Male	Referent
Race/Ethnicity
White, Non Hispanic	Referent
Black, Non Hispanic	0.2 (0.0, 1.3)	0.5 (0.2, 1.3)	2.0 (0.8, 5.3)	0.8 (0.3, 1.9)	0.7 (0.3, 1.8)	0.8 (0.3, 1.9)	0.9 (0.3, 2.4)	0.8 (0.4, 2.1)	0.7 (0.3, 1.9)	0.7 (0.2, 2.1)	0.6 (0.2, 1.6)	0.8 (0.1, 5.1)	0.7 (0.1, 3.5)	0.6 (0.3, 1.6)	0.9 (0.4, 2.3)
Hispanic	0.3 (0.0, 2.6)	0.6 (0.2, 1.8)	6.0 (1.8, 20.3)*	1.0 (0.4, 2.8)	1.1 (0.4, 3.1)	0.4 (0.1, 1.2)	2.4 (0.7, 8.2)	0.9 (0.3, 2.5)	0.8 (0.3, 2.3)	1.0 (0.3, 3.5)	1.0 (0.3, 3.1)	0.9 (0.1, 7.0)	0.6 (0.1, 3.4)	0.7 (0.2, 2.1)	1.1 (0.4, 3.1)
Other	0.2 (0.0, 3.4)	0.8 (0.2, 4.3)	0.8 (0.2, 4.4)	1.0 (0.2, 5.3)	0.8 (0.1, 4.2)	0.2 (0.0, 1.0)	0.8 (0.1, 5.1)	5.5 (0.6, 53.2)	2.4 (0.2, 24.8)	1.4 (0.1, 14.2)	1.0 (0.2, 6.0)	0.6 (0.0, 8.5)	0.3 (0.0, 4.0)	0.3 (0.1, 1.7)	0.8 (0.2, 4.5)
State
DC	2.1 (0.8, 5.3)	1.0 (0.6, 1.8)	2.2 (1.2, 4.3)*	1.1 (0.6, 1.9)	1.6 (0.9, 2.9)	1.2 (0.7, 2.2)	2.0 (1.0, 3.7)	1.1 (0.6, 1.9)	1.0 (0.6, 1.8)	0.7 (0.3, 1.3)	1.0 (0.5, 1.8)	0.9 (0.3, 2.7)	1.9 (0.8, 4.5)	1.5 (0.9, 2.7)	1.2 (0.7, 2.1)
Other	Referent
Insurance Status
Private	Referent
Public	0.6 (0.2, 1.9)	0.9 (0.4, 1.7)	0.5 (0.2, 1.0)	0.5 (0.2, 1.0)	0.6 (0.3, 1.2)	1.1 (0.5, 2.2)	0.4, (0.2, 1.0)	1.3 (0.7, 2.7)	0.5 (0.2, 1.1)	0.7 (0.3, 1.5)	0.8 (0.4, 1.7)	0.7 (0.2, 2.6)	0.2 (0.1, 0.7)*	0.7 (0.4, 1.5)	0.6 (0.3, 1.1)
Not Documented	0.9 (0.1, 9.6)	1.9 (0.5, 7.0)	3.3 (0.4, 29.4)	0.6 (0.2, 2.0)	0.4 (0.1, 1.6)	0.6 (0.2, 2.0)	0.4 (0.1, 1.8)	1.0 (0.3, 3.5)	0.4 (0.1, 1.6)	0.6 (0.1, 2.3)	0.3 (0.1, 1.1)	--	0.7 (0.1, 7.6)	1.4 (0.4, 5.6)	0.9 (0.2, 3.1)
ESI Triage Level
Levels 1 and 2	0.5 (0.2, 1.8)	1.9 (0.8, 4.2)	1.9 (0.7, 5.0)	1.5 (0.7, 3.4)	1.0 (0.4,2.2)	1.9 (0.8, 4.6)	3.2 (1.1, 9.3)	1.5 (0.7, 3.5)	2.3 (0.9, 5.4)	1.3 (0.5, 3.4)	1.3 (0.6, 3.1)	0.5 (0.1, 2.2)	1.5 (0.4, 5.6)	1.3 (0.5, 2.9)	2.3 (0.9, 5.4)
Level 3	1.1 (0.4, 3.0)	1.6 (0.9, 3.0)	1.1 (0.5, 2.1)	1.4 (0.8, 2.5)	1.3 (0.7, 2.3)	1.3 (0.7, 2.3)	1.8 (0.9, 3.4)	1.2 (0.6, 2.1)	1.3 (0.7, 2.4)	0.8 (0.4, 1.5)	1.0 (0.5, 2.7)	0.8 (0.2, 2.7)	0.7 (0.3, 1.8)	1.3 (0.5, 2.9)	1.1 (0.6, 2.0)
Levels 4 and 5	Referent
Arrived via Ambulance	0.4 (0.1, 1.3)	1.1 (0.5, 2.4)	1.1 (0.4, 2.7)	1.0 (0.5, 2.3)	1.0 (0.4, 2.1)	0.6 (0.2, 1.3)	0.9 (0.4, 2.2)	1.7 (0.7, 3.9)	2.2 (0.9, 5.2)	1.0 (0.4, 2.6)	1.2 (0.5, 2.7)	0.3 (0.1, 0.9)*	0.5 (0.1, 1.5)	1.3 (0.6, 2.9)	0.7 (0.3, 1.4)
Arrived during Business Hours	2.4 (0.9, 6.0)	1.5 (0.8, 2.5)	1.4 (0.7, 2.6)	1.3 (0.8, 2.3)	2.1 (1.2, 3.6)	0.8 (0.5, 1.4)	1.4 (0.8, 2.6)	1.8 (1.1, 3.1)	1.5 (0.8, 2.5)	1.9 (1.0, 3.6)	1.6 (0.9, 2.8)	1.4 (0.5, 4.2)	2.1 (0.9, 4.7)	1.5 (0.9, 2.6)	1.4 (0.8, 2.4)
Called 911 in the last 3 Years	1.5 (0.5, 4.3)	0.6 (0.3, 1.1)	0.6 (0.3, 1.2)	0.6 (0.3, 1.2)	0.5 (0.3, 1.0)	0.7 (0.4, 1.4)	0.7 (0.4, 1.5)	0.7 (0.3, 1.3)	0.5 (0.2, 0.9)*	0.6 (0.3, 1.3)	0.4 (0.2, 0.8)*	3.5 (0.7, 17.4)	1.4 (0.5, 3.7)	0.8 (0.4, 1.5)	1.0 (0.5, 1.8)
